# Supplementary material for: Survival Benefits of Adjuvant Chemotherapy for Positive Soft Tissue Surgical Margins Following Radical Cystectomy in Bladder Cancer with Extravesical Extension
Source: Curr Oncol. 2023 Mar 10;30(3):3223–31. doi: 10.3390/curroncol30030245 (PMC10046994; doi:10.3390/curroncol30030245)
Supplement: Supplementary file 1 [file curroncol-30-00245-s001.zip]

Archive with 1 entries (1 files):
- curroncol-2242894-supplementary.pdf
